# Supplementary material for: Effect of mutation at oxyanion hole residu (H110F) on activity of Lk4 lipase
Source: Biotechnol Rep (Amst). 2021 Jan 16;29:e00590. doi: 10.1016/j.btre.2021.e00590 (PMC7823203; doi:10.1016/j.btre.2021.e00590)
Supplement: Supplementary file 1 [file mmc1.zip]

Archive with 1 entries (1 files):
- DataProfile_5659956.xml
