# Supplementary material for: Effect of mutation at oxyanion hole residu (H110F) on activity of Lk4 lipase
Source: Biotechnol Rep (Amst). 2021 Jan 16;29:e00590. doi: 10.1016/j.btre.2021.e00590 (PMC7823203; doi:10.1016/j.btre.2021.e00590)
Supplement: Supplementary file 1 [file mmc1.zip › DataProfile_5659956.xml]

<?xml version="1.0" encoding="UTF-8" standalone="no"?><data:data><datasets><author>ilma_fauziah_m@students.itb.ac.id</author><type>0</type><dataset><value>1</value><reason>Data will be made available on request</reason><comments/></dataset></datasets></data:data>
